# Supplementary material for: Evidence of detrimental effects of prenatal alcohol exposure on offspring birthweight and neurodevelopment from a systematic review of quasi-experimental studies
Source: Int J Epidemiol. 2020 Jan 29;49(6):1972–95. doi: 10.1093/ije/dyz272 (PMC7825937; doi:10.1093/ije/dyz272)
Supplement: dyz272_Supplementary_Data [file dyz272_supplementary_data.zip]

Archive with 6 entries (6 files):
- ije-2019-06-0767-File008.docx
- ije-2019-06-0767-File009.pdf
- ije-2019-06-0767-File010.docx
- ije-2019-06-0767-File011.docx
- ije-2019-06-0767-File012.docx
- ije-2019-06-0767-File013.docx
